# Supplementary material for: Reliable Flow-Cytometric Approach for Minimal Residual Disease Monitoring in Patients with B-Cell Precursor Acute Lymphoblastic Leukemia after CD19-Targeted Therapy
Source: Cancers (Basel). 2022 Nov 5;14(21):5445. doi: 10.3390/cancers14215445 (PMC9658935; doi:10.3390/cancers14215445)
Supplement: Supplementary file 1 [file cancers-14-05445-s001.zip]

Archive with 1 entries (1 files):
- cancers-1988076-supplementary.pdf
